# Supplementary material for: Unveiling the power of high-dimensional cytometry data with cyCONDOR
Source: Nat Commun. 2024 Dec 19;15:10702. doi: 10.1038/s41467-024-55179-w (PMC11659560; doi:10.1038/s41467-024-55179-w)
Supplement: Supplementary file 7 — Supplementary Data 5 [file 41467_2024_55179_MOESM7_ESM.csv]

Supplementary Data 5 - DA analysis with cyCONDOR implementation (by cluster)
	cluster	.y.	group1	group2	n1	n2	statistic	df	p	p.adj	p.adj.signif	p.adj_method	applied_test
1	1	value	ctrl	pat	3	3	-1.21927871	2.178450897	0.338	1	ns	bonferroni	unpaired t test
2	10	value	ctrl	pat	3	3	1.529294441	3.148425015	0.219	1	ns	bonferroni	unpaired t test
3	11	value	ctrl	pat	3	3	-0.632865646	3.088152122	0.571	1	ns	bonferroni	unpaired t test
4	12	value	ctrl	pat	3	3	1.355287622	3.969239661	0.247	1	ns	bonferroni	unpaired t test
5	13	value	ctrl	pat	3	3	1.071076357	2.001821218	0.396	1	ns	bonferroni	unpaired t test
6	14	value	ctrl	pat	3	3	0.648030806	2.087031657	0.581	1	ns	bonferroni	unpaired t test
7	15	value	ctrl	pat	3	3	-2.551978928	2.006934431	0.125	1	ns	bonferroni	unpaired t test
8	16	value	ctrl	pat	3	3	0.313770035	3.655784353	0.771	1	ns	bonferroni	unpaired t test
9	17	value	ctrl	pat	3	3	2.240627848	2.789106449	0.118	1	ns	bonferroni	unpaired t test
10	18	value	ctrl	pat	3	3	-1.095929605	2.004025915	0.387	1	ns	bonferroni	unpaired t test
11	19	value	ctrl	pat	3	3	0.91821499	2.559499107	0.437	1	ns	bonferroni	unpaired t test
12	2	value	ctrl	pat	3	3	0.890956323	2.769527486	0.444	1	ns	bonferroni	unpaired t test
13	20	value	ctrl	pat	3	3	2.615342286	3.84344673	0.0615	1	ns	bonferroni	unpaired t test
14	21	value	ctrl	pat	3	3	-0.166004021	3.740675025	0.877	1	ns	bonferroni	unpaired t test
15	22	value	ctrl	pat	3	3	2.666554886	2.427822999	0.0951	1	ns	bonferroni	unpaired t test
16	23	value	ctrl	pat	3	3	0.712538714	2.552265306	0.536	1	ns	bonferroni	unpaired t test
17	24	value	ctrl	pat	3	3	0.673892039	2.161377946	0.565	1	ns	bonferroni	unpaired t test
18	25	value	ctrl	pat	3	3	-0.584705531	2.045088097	0.617	1	ns	bonferroni	unpaired t test
19	3	value	ctrl	pat	3	3	0.086410737	2.22923091	0.938	1	ns	bonferroni	unpaired t test
20	4	value	ctrl	pat	3	3	0.522363547	3.747500021	0.631	1	ns	bonferroni	unpaired t test
21	5	value	ctrl	pat	3	3	-4.658105685	3.791717376	0.0109	0.2725	ns	bonferroni	unpaired t test
22	6	value	ctrl	pat	3	3	-0.255838359	2.071608649	0.821	1	ns	bonferroni	unpaired t test
23	7	value	ctrl	pat	3	3	-4.659179418	2.019339374	0.0423	1	ns	bonferroni	unpaired t test
24	8	value	ctrl	pat	3	3	13.00172054	2.118738979	0.00468	0.117	ns	bonferroni	unpaired t test
25	9	value	ctrl	pat	3	3	-1.364147053	3.583937844	0.252	1	ns	bonferroni	unpaired t test
