# Supplementary material for: Unveiling the power of high-dimensional cytometry data with cyCONDOR
Source: Nat Commun. 2024 Dec 19;15:10702. doi: 10.1038/s41467-024-55179-w (PMC11659560; doi:10.1038/s41467-024-55179-w)
Supplement: Supplementary file 8 — Supplementary Data 6 [file 41467_2024_55179_MOESM8_ESM.csv]

Supplementary Data 6 - DA analysis with cyCONDOR implementation (by metacluster)
	cluster	.y.	group1	group2	n1	n2	statistic	df	p	p.adj	p.adj.signif	p.adj_method	applied_test
1	B cells	value	ctrl	pat	3	3	2.011181764	2.665093555	0.149	1	ns	bonferroni	unpaired t test
2	Basophils	value	ctrl	pat	3	3	2.666554886	2.427822999	0.0951	1	ns	bonferroni	unpaired t test
3	CD16+ Monocytes	value	ctrl	pat	3	3	-1.364147053	3.583937844	0.252	1	ns	bonferroni	unpaired t test
4	CD4	value	ctrl	pat	3	3	3.587916	3.159451895	0.0341	0.3751	ns	bonferroni	unpaired t test
5	CD8	value	ctrl	pat	3	3	-3.727651755	3.273382977	0.0289	0.3179	ns	bonferroni	unpaired t test
6	Classical Monocytes	value	ctrl	pat	3	3	-2.030619658	2.272410285	0.164	1	ns	bonferroni	unpaired t test
7	Mixed	value	ctrl	pat	3	3	0.712538714	2.552265306	0.536	1	ns	bonferroni	unpaired t test
8	NK bright	value	ctrl	pat	3	3	0.411233824	2.046618444	0.72	1	ns	bonferroni	unpaired t test
9	Nk dim	value	ctrl	pat	3	3	0.522363547	3.747500021	0.631	1	ns	bonferroni	unpaired t test
10	pDCs	value	ctrl	pat	3	3	2.615342286	3.84344673	0.0615	0.6765	ns	bonferroni	unpaired t test
11	Unconventional T cells	value	ctrl	pat	3	3	-12.72568315	2.167153066	0.00447	0.04917	*	bonferroni	unpaired t test
