# Supplementary material for: Unveiling the power of high-dimensional cytometry data with cyCONDOR
Source: Nat Commun. 2024 Dec 19;15:10702. doi: 10.1038/s41467-024-55179-w (PMC11659560; doi:10.1038/s41467-024-55179-w)
Supplement: Supplementary file 9 — Supplementary Data 7 [file 41467_2024_55179_MOESM9_ESM.csv]

Supplementary Data 7 - DA analysis with diffcyt (by cluster)
	cluster_id	p_val	p_adj
7	7	2.08E-08	5.20E-07
15	15	3.39E-05	0.000424341
8	8	0.002488831	0.020740259
5	5	0.00709635	0.044352187
18	18	0.009415567	0.047077833
22	22	0.030204195	0.125850811
17	17	0.051276749	0.183131248
20	20	0.159120898	0.497252806
1	1	0.42901725	0.631946475
9	9	0.283144144	0.631946475
10	10	0.268994373	0.631946475
12	12	0.310116291	0.631946475
13	13	0.342030565	0.631946475
19	19	0.256544275	0.631946475
23	23	0.36123236	0.631946475
24	24	0.429723603	0.631946475
25	25	0.401106601	0.631946475
2	2	0.473009798	0.656958053
4	4	0.65813356	0.786437631
11	11	0.657523786	0.786437631
14	14	0.66060761	0.786437631
16	16	0.766825299	0.871392385
6	6	0.830036075	0.902213125
21	21	0.870305275	0.906567995
3	3	0.950904424	0.950904424
