# Supplementary material for: Unveiling the power of high-dimensional cytometry data with cyCONDOR
Source: Nat Commun. 2024 Dec 19;15:10702. doi: 10.1038/s41467-024-55179-w (PMC11659560; doi:10.1038/s41467-024-55179-w)
Supplement: Supplementary file 10 — Supplementary Data 8 [file 41467_2024_55179_MOESM10_ESM.csv]

Supplementary Data 8 - DA analysis with diffcyt (by metacluster)
	cluster_id	p_val	p_adj
Unconventional T cells	Unconventional T cells	3.34E-11	3.67E-10
Basophils	Basophils	0.013756955	0.07566325
B cells	B cells	0.033576479	0.123113758
CD4	CD4	0.053319477	0.146628562
CD8	CD8	0.104607534	0.192753048
pDCs	pDCs	0.105138026	0.192753048
CD16+ Monocytes	CD16+ Monocytes	0.223765049	0.351630791
Mixed	Mixed	0.337024653	0.463408898
Classical Monocytes	Classical Monocytes	0.45196859	0.552406054
Nk dim	Nk dim	0.636206619	0.69982728
NK bright	NK bright	0.724173505	0.724173505
