# Supplementary material for: Unveiling the power of high-dimensional cytometry data with cyCONDOR
Source: Nat Commun. 2024 Dec 19;15:10702. doi: 10.1038/s41467-024-55179-w (PMC11659560; doi:10.1038/s41467-024-55179-w)
Supplement: Supplementary file 11 — Supplementary Data 9 [file 41467_2024_55179_MOESM11_ESM.csv]

Supplementary Data 9 - DE analysis with diffcyt (by metacluster)
	cluster_id	marker_id	p_val	p_adj
CD8	CD8	CD94 (KLRD1)	0.003455261	0.494102291
CD8.1	CD8	CD57	0.001970022	0.494102291
Classical Monocytes	Classical Monocytes	CD57	0.005718462	0.545160025
CD8.2	CD8	CD27	0.009780213	0.559428212
Unconventional T cells	Unconventional T cells	CD123 (IL3RA)	0.009053205	0.559428212
pDCs	pDCs	CD45RA	0.018106991	0.57539994
Classical Monocytes.1	Classical Monocytes	CD27	0.014399514	0.57539994
CD4	CD4	CD57	0.017293975	0.57539994
Basophils	Basophils	CD123 (IL3RA)	0.013176378	0.57539994
CD8.3	CD8	CD56	0.029806043	0.709577855
CD8.4	CD8	CD127 (IL7RA)	0.039297059	0.709577855
Nk dim	Nk dim	CD16	0.038147362	0.709577855
NK bright	NK bright	CD32	0.036750659	0.709577855
CD8.5	CD8	CD20	0.02863161	0.709577855
pDCs.1	pDCs	CD20	0.039696663	0.709577855
Classical Monocytes.2	Classical Monocytes	CD15	0.026306969	0.709577855
Classical Monocytes.3	Classical Monocytes	IgD	0.049223717	0.713438695
pDCs.2	pDCs	CD19	0.049890818	0.713438695
Nk dim.1	Nk dim	CD32	0.046432132	0.713438695
Unconventional T cells.1	Unconventional T cells	CD57	0.045316237	0.713438695
Classical Monocytes.4	Classical Monocytes	CD123 (IL3RA)	0.054390307	0.734892005
pDCs.3	pDCs	CD11c	0.056530154	0.734892005
Classical Monocytes.5	Classical Monocytes	CD64	0.062973819	0.750438011
B cells	B cells	CD57	0.060449452	0.750438011
Unconventional T cells.2	Unconventional T cells	CD25	0.069117038	0.790698918
B cells.1	B cells	CD19	0.089054363	0.799051945
CD4.1	CD4	CD32	0.086790561	0.799051945
Basophils.1	Basophils	CD32	0.094944583	0.799051945
Mixed	Mixed	CD27	0.083869085	0.799051945
Unconventional T cells.3	Unconventional T cells	CD15	0.093274684	0.799051945
Mixed.1	Mixed	CD25	0.076458345	0.799051945
CD4.2	CD4	CD123 (IL3RA)	0.081829474	0.799051945
NK bright.1	NK bright	CD123 (IL3RA)	0.079287939	0.799051945
CD8.6	CD8	CD11c	0.094992189	0.799051945
CD4.3	CD4	HLA-DR	0.111707373	0.838605982
Nk dim.2	Nk dim	IgD	0.104963435	0.838605982
Unconventional T cells.4	Unconventional T cells	CD197 (CCR7)	0.114048024	0.838605982
CD16+ Monocytes	CD16+ Monocytes	CD57	0.114355361	0.838605982
Nk dim.3	Nk dim	CD123 (IL3RA)	0.10606289	0.838605982
Classical Monocytes.6	Classical Monocytes	CD38	0.146245132	0.842793348
CD8.7	CD8	CD38	0.269070876	0.842793348
Unconventional T cells.5	Unconventional T cells	CD38	0.173100577	0.842793348
pDCs.4	pDCs	CD38	0.179357503	0.842793348
CD8.8	CD8	CD8	0.162552539	0.842793348
Nk dim.4	Nk dim	CD8	0.14683235	0.842793348
NK bright.2	NK bright	CD8	0.248589462	0.842793348
Mixed.2	Mixed	CD8	0.130996563	0.842793348
Unconventional T cells.6	Unconventional T cells	CD195 (CCR5)	0.251391823	0.842793348
Basophils.2	Basophils	CD195 (CCR5)	0.21824971	0.842793348
pDCs.5	pDCs	CD94 (KLRD1)	0.216127912	0.842793348
CD8.9	CD8	HLA-DR	0.245067604	0.842793348
Nk dim.5	Nk dim	HLA-DR	0.164819464	0.842793348
Unconventional T cells.7	Unconventional T cells	CD56	0.141031511	0.842793348
Nk dim.6	Nk dim	CD127 (IL7RA)	0.226244294	0.842793348
B cells.2	B cells	CD127 (IL7RA)	0.161677217	0.842793348
Mixed.3	Mixed	CD127 (IL7RA)	0.13945977	0.842793348
Classical Monocytes.7	Classical Monocytes	CD14	0.270168649	0.842793348
CD8.10	CD8	CD14	0.263161779	0.842793348
Basophils.3	Basophils	CD14	0.271015218	0.842793348
CD8.11	CD8	CD64	0.130363344	0.842793348
CD16+ Monocytes.1	CD16+ Monocytes	CD64	0.187730115	0.842793348
Basophils.4	Basophils	CD64	0.17250392	0.842793348
Unconventional T cells.8	Unconventional T cells	CD4	0.21828702	0.842793348
Unconventional T cells.9	Unconventional T cells	IgD	0.266244624	0.842793348
NK bright.3	NK bright	IgD	0.137992198	0.842793348
pDCs.6	pDCs	IgD	0.20281319	0.842793348
CD8.12	CD8	CD16	0.171489964	0.842793348
pDCs.7	pDCs	CD16	0.144181426	0.842793348
NK bright.4	NK bright	CD197 (CCR7)	0.240149952	0.842793348
Classical Monocytes.8	Classical Monocytes	CD20	0.247167943	0.842793348
Mixed.4	Mixed	CD20	0.18632734	0.842793348
Nk dim.7	Nk dim	CD27	0.224282005	0.842793348
Unconventional T cells.10	Unconventional T cells	CD27	0.193615089	0.842793348
CD16+ Monocytes.2	CD16+ Monocytes	CD27	0.186883658	0.842793348
NK bright.5	NK bright	CD27	0.162868691	0.842793348
pDCs.8	pDCs	CD27	0.213297319	0.842793348
Nk dim.8	Nk dim	PD-1	0.219750879	0.842793348
Unconventional T cells.11	Unconventional T cells	PD-1	0.189078347	0.842793348
NK bright.6	NK bright	PD-1	0.263668219	0.842793348
Mixed.5	Mixed	PD-1	0.190387002	0.842793348
CD8.13	CD8	CD3	0.263692893	0.842793348
Unconventional T cells.12	Unconventional T cells	CD3	0.265313152	0.842793348
B cells.3	B cells	CD3	0.171895602	0.842793348
pDCs.9	pDCs	CD57	0.165417214	0.842793348
Basophils.5	Basophils	CD57	0.22931853	0.842793348
CD8.14	CD8	CD25	0.177626034	0.842793348
B cells.4	B cells	CD123 (IL3RA)	0.27110835	0.842793348
pDCs.10	pDCs	CD123 (IL3RA)	0.210196323	0.842793348
pDCs.11	pDCs	CD13	0.21853242	0.842793348
Basophils.6	Basophils	CD13	0.26603959	0.842793348
CD4.4	CD4	CD11c	0.257068892	0.842793348
B cells.5	B cells	CD11c	0.183199356	0.842793348
Mixed.6	Mixed	CD45RA	0.287316077	0.855962481
Classical Monocytes.9	Classical Monocytes	CD19	0.283096238	0.855962481
CD8.15	CD8	CD32	0.286461251	0.855962481
Nk dim.9	Nk dim	CD197 (CCR7)	0.28103541	0.855962481
NK bright.7	NK bright	CD64	0.297378458	0.874211709
CD8.16	CD8	CD4	0.299555061	0.874211709
CD4.5	CD4	CD38	0.386575936	0.874498193
CD16+ Monocytes.3	CD16+ Monocytes	CD38	0.393168685	0.874498193
CD16+ Monocytes.4	CD16+ Monocytes	CD8	0.345302515	0.874498193
CD8.17	CD8	CD195 (CCR5)	0.437980264	0.874498193
Nk dim.10	Nk dim	CD195 (CCR5)	0.406908394	0.874498193
Unconventional T cells.13	Unconventional T cells	CD94 (KLRD1)	0.430369582	0.874498193
Basophils.7	Basophils	CD94 (KLRD1)	0.474359891	0.874498193
Mixed.7	Mixed	CD94 (KLRD1)	0.388666502	0.874498193
Classical Monocytes.10	Classical Monocytes	CD45RA	0.435151439	0.874498193
B cells.6	B cells	CD45RA	0.491265576	0.874498193
CD16+ Monocytes.5	CD16+ Monocytes	HLA-DR	0.426571266	0.874498193
NK bright.8	NK bright	HLA-DR	0.373178168	0.874498193
Basophils.8	Basophils	HLA-DR	0.483743444	0.874498193
Mixed.8	Mixed	HLA-DR	0.335830127	0.874498193
Classical Monocytes.11	Classical Monocytes	CD56	0.410315254	0.874498193
Nk dim.11	Nk dim	CD56	0.372292412	0.874498193
NK bright.9	NK bright	CD56	0.428952018	0.874498193
pDCs.12	pDCs	CD56	0.415088346	0.874498193
Basophils.9	Basophils	CD56	0.44136939	0.874498193
Mixed.9	Mixed	CD56	0.474344865	0.874498193
Classical Monocytes.12	Classical Monocytes	CD127 (IL7RA)	0.366012344	0.874498193
CD4.6	CD4	CD127 (IL7RA)	0.456332781	0.874498193
Unconventional T cells.14	Unconventional T cells	CD127 (IL7RA)	0.431643433	0.874498193
pDCs.13	pDCs	CD127 (IL7RA)	0.364327479	0.874498193
CD4.7	CD4	CD14	0.435766203	0.874498193
Nk dim.12	Nk dim	CD14	0.37878604	0.874498193
NK bright.10	NK bright	CD14	0.491393425	0.874498193
pDCs.14	pDCs	CD14	0.425214761	0.874498193
Unconventional T cells.15	Unconventional T cells	CD64	0.326498875	0.874498193
B cells.7	B cells	CD64	0.420085897	0.874498193
pDCs.15	pDCs	CD64	0.329588965	0.874498193
NK bright.11	NK bright	CD4	0.481159701	0.874498193
Basophils.10	Basophils	CD4	0.331008878	0.874498193
Mixed.10	Mixed	CD4	0.340676672	0.874498193
B cells.8	B cells	IgD	0.391044118	0.874498193
CD4.8	CD4	CD19	0.427889148	0.874498193
Nk dim.13	Nk dim	CD19	0.339053947	0.874498193
Basophils.11	Basophils	CD19	0.468719755	0.874498193
pDCs.16	pDCs	CD32	0.361195775	0.874498193
Mixed.11	Mixed	CD32	0.36993086	0.874498193
CD8.18	CD8	CD197 (CCR7)	0.362335214	0.874498193
Basophils.12	Basophils	CD197 (CCR7)	0.494105085	0.874498193
Nk dim.14	Nk dim	CD20	0.460401634	0.874498193
Unconventional T cells.16	Unconventional T cells	CD20	0.323163374	0.874498193
B cells.9	B cells	CD20	0.411584025	0.874498193
B cells.10	B cells	CD27	0.345274801	0.874498193
CD8.19	CD8	CD15	0.441280765	0.874498193
pDCs.17	pDCs	CD15	0.479839302	0.874498193
Basophils.13	Basophils	CD15	0.439154995	0.874498193
CD8.20	CD8	PD-1	0.442712986	0.874498193
B cells.11	B cells	PD-1	0.475684492	0.874498193
pDCs.18	pDCs	PD-1	0.400988228	0.874498193
Classical Monocytes.13	Classical Monocytes	CD3	0.49534513	0.874498193
Mixed.12	Mixed	CD3	0.366576832	0.874498193
NK bright.12	NK bright	CD57	0.33792647	0.874498193
Nk dim.15	Nk dim	CD25	0.352424359	0.874498193
B cells.12	B cells	CD25	0.493907925	0.874498193
CD8.21	CD8	CD123 (IL3RA)	0.465283566	0.874498193
Nk dim.16	Nk dim	CD13	0.308894638	0.874498193
Unconventional T cells.17	Unconventional T cells	CD13	0.369216523	0.874498193
Unconventional T cells.18	Unconventional T cells	CD11c	0.493610176	0.874498193
CD16+ Monocytes.6	CD16+ Monocytes	CD11c	0.459604522	0.874498193
Basophils.14	Basophils	CD11c	0.373750167	0.874498193
Mixed.13	Mixed	CD11c	0.468212443	0.874498193
Mixed.14	Mixed	CD64	0.501657032	0.874840921
Mixed.15	Mixed	CD15	0.501176071	0.874840921
Nk dim.17	Nk dim	CD38	0.541425249	0.892384453
NK bright.13	NK bright	CD38	0.567881016	0.892384453
Unconventional T cells.19	Unconventional T cells	CD8	0.53006011	0.892384453
CD4.9	CD4	CD195 (CCR5)	0.547569557	0.892384453
NK bright.14	NK bright	CD195 (CCR5)	0.55886478	0.892384453
B cells.13	B cells	CD94 (KLRD1)	0.541253799	0.892384453
Unconventional T cells.20	Unconventional T cells	CD45RA	0.537150665	0.892384453
NK bright.15	NK bright	CD45RA	0.564713984	0.892384453
Basophils.15	Basophils	CD45RA	0.556780427	0.892384453
CD16+ Monocytes.7	CD16+ Monocytes	CD56	0.523684837	0.892384453
CD4.10	CD4	CD64	0.544524044	0.892384453
Basophils.16	Basophils	IgD	0.565650572	0.892384453
Mixed.16	Mixed	IgD	0.545524119	0.892384453
NK bright.16	NK bright	CD19	0.546107255	0.892384453
Mixed.17	Mixed	CD16	0.548338967	0.892384453
NK bright.17	NK bright	CD20	0.566225285	0.892384453
NK bright.18	NK bright	CD3	0.549665188	0.892384453
Classical Monocytes.14	Classical Monocytes	CD25	0.549302683	0.892384453
Unconventional T cells.21	Unconventional T cells	CD16	0.571931489	0.893838283
B cells.14	B cells	CD197 (CCR7)	0.578259815	0.898816886
CD8.22	CD8	IgD	0.585725616	0.905500141
CD4.11	CD4	CD8	0.596887654	0.908795314
B cells.15	B cells	CD8	0.600504713	0.908795314
CD16+ Monocytes.8	CD16+ Monocytes	CD127 (IL7RA)	0.5988725	0.908795314
Classical Monocytes.15	Classical Monocytes	CD32	0.600567533	0.908795314
Classical Monocytes.16	Classical Monocytes	CD94 (KLRD1)	0.609512338	0.912672925
CD16+ Monocytes.9	CD16+ Monocytes	CD197 (CCR7)	0.606356954	0.912672925
Nk dim.18	Nk dim	CD15	0.616928033	0.918965715
Classical Monocytes.17	Classical Monocytes	CD8	0.622726375	0.922796597
NK bright.19	NK bright	CD13	0.630958583	0.930176055
Classical Monocytes.18	Classical Monocytes	CD4	0.640708301	0.939705508
NK bright.20	NK bright	CD16	0.647541147	0.944881469
Classical Monocytes.19	Classical Monocytes	CD195 (CCR5)	0.656206624	0.952665454
Basophils.17	Basophils	CD8	0.700124658	0.959368014
NK bright.21	NK bright	CD94 (KLRD1)	0.665508849	0.959368014
CD8.23	CD8	CD45RA	0.674787446	0.959368014
CD16+ Monocytes.10	CD16+ Monocytes	CD45RA	0.721203227	0.959368014
pDCs.19	pDCs	HLA-DR	0.684064857	0.959368014
NK bright.22	NK bright	CD127 (IL7RA)	0.685174021	0.959368014
Basophils.18	Basophils	CD127 (IL7RA)	0.70969172	0.959368014
Nk dim.19	Nk dim	CD64	0.718078767	0.959368014
Nk dim.20	Nk dim	CD4	0.687425894	0.959368014
CD16+ Monocytes.11	CD16+ Monocytes	IgD	0.716676827	0.959368014
Classical Monocytes.20	Classical Monocytes	CD197 (CCR7)	0.710912787	0.959368014
Mixed.18	Mixed	CD197 (CCR7)	0.699346664	0.959368014
Basophils.19	Basophils	CD27	0.703343904	0.959368014
CD4.12	CD4	CD15	0.702745582	0.959368014
CD16+ Monocytes.12	CD16+ Monocytes	CD15	0.679539226	0.959368014
pDCs.20	pDCs	CD3	0.698207152	0.959368014
CD4.13	CD4	CD25	0.719585125	0.959368014
CD16+ Monocytes.13	CD16+ Monocytes	CD13	0.682496177	0.959368014
B cells.16	B cells	CD38	0.781533133	0.960288701
CD16+ Monocytes.14	CD16+ Monocytes	CD195 (CCR5)	0.762112935	0.960288701
pDCs.21	pDCs	CD195 (CCR5)	0.755709261	0.960288701
Mixed.19	Mixed	CD195 (CCR5)	0.728674804	0.960288701
Classical Monocytes.21	Classical Monocytes	HLA-DR	0.779139817	0.960288701
B cells.17	B cells	HLA-DR	0.790476642	0.960288701
B cells.18	B cells	CD56	0.791577851	0.960288701
Mixed.20	Mixed	CD19	0.792406061	0.960288701
CD4.14	CD4	CD16	0.772507406	0.960288701
CD16+ Monocytes.15	CD16+ Monocytes	CD16	0.751408967	0.960288701
CD4.15	CD4	CD197 (CCR7)	0.74185503	0.960288701
CD4.16	CD4	PD-1	0.730493209	0.960288701
CD16+ Monocytes.16	CD16+ Monocytes	PD-1	0.755964569	0.960288701
Basophils.20	Basophils	PD-1	0.766474242	0.960288701
CD16+ Monocytes.17	CD16+ Monocytes	CD25	0.7720542	0.960288701
pDCs.22	pDCs	CD25	0.775198058	0.960288701
CD16+ Monocytes.18	CD16+ Monocytes	CD123 (IL3RA)	0.735585236	0.960288701
CD4.17	CD4	CD13	0.772953104	0.960288701
B cells.19	B cells	CD13	0.783309036	0.960288701
Mixed.21	Mixed	CD13	0.772254415	0.960288701
NK bright.23	NK bright	CD11c	0.733264385	0.960288701
Basophils.21	Basophils	CD20	0.798447017	0.960392998
CD4.18	CD4	CD27	0.799208159	0.960392998
CD4.19	CD4	IgD	0.820394682	0.973580411
B cells.20	B cells	CD32	0.818813863	0.973580411
Classical Monocytes.22	Classical Monocytes	PD-1	0.819687665	0.973580411
Nk dim.21	Nk dim	CD11c	0.82832964	0.97893503
Basophils.22	Basophils	CD38	0.940475593	0.98066255
Mixed.22	Mixed	CD38	0.930677975	0.98066255
pDCs.23	pDCs	CD8	0.938300296	0.98066255
B cells.21	B cells	CD195 (CCR5)	0.946445896	0.98066255
CD4.20	CD4	CD94 (KLRD1)	0.928397397	0.98066255
Nk dim.22	Nk dim	CD94 (KLRD1)	0.843535545	0.98066255
CD16+ Monocytes.19	CD16+ Monocytes	CD94 (KLRD1)	0.937693402	0.98066255
CD4.21	CD4	CD45RA	0.916607474	0.98066255
Nk dim.23	Nk dim	CD45RA	0.9571367	0.98066255
Unconventional T cells.22	Unconventional T cells	HLA-DR	0.903651662	0.98066255
CD4.22	CD4	CD56	0.960089209	0.98066255
Unconventional T cells.23	Unconventional T cells	CD14	0.845241431	0.98066255
CD16+ Monocytes.20	CD16+ Monocytes	CD14	0.913696104	0.98066255
B cells.22	B cells	CD14	0.891308812	0.98066255
Mixed.23	Mixed	CD14	0.850124446	0.98066255
CD4.23	CD4	CD4	0.928429436	0.98066255
CD16+ Monocytes.21	CD16+ Monocytes	CD4	0.85779252	0.98066255
B cells.23	B cells	CD4	0.958327882	0.98066255
pDCs.24	pDCs	CD4	0.872966043	0.98066255
CD8.24	CD8	CD19	0.91920628	0.98066255
CD16+ Monocytes.22	CD16+ Monocytes	CD19	0.924467677	0.98066255
Classical Monocytes.23	Classical Monocytes	CD16	0.924297547	0.98066255
B cells.24	B cells	CD16	0.954279444	0.98066255
Basophils.23	Basophils	CD16	0.91522989	0.98066255
Unconventional T cells.24	Unconventional T cells	CD32	0.870095561	0.98066255
CD16+ Monocytes.23	CD16+ Monocytes	CD32	0.841010449	0.98066255
CD4.24	CD4	CD20	0.945863188	0.98066255
NK bright.24	NK bright	CD15	0.94622208	0.98066255
B cells.25	B cells	CD15	0.943965222	0.98066255
CD4.25	CD4	CD3	0.86378543	0.98066255
Nk dim.24	Nk dim	CD3	0.918288176	0.98066255
CD16+ Monocytes.24	CD16+ Monocytes	CD3	0.959186472	0.98066255
Basophils.24	Basophils	CD3	0.885433827	0.98066255
Nk dim.25	Nk dim	CD57	0.869717429	0.98066255
Mixed.24	Mixed	CD57	0.871396627	0.98066255
NK bright.25	NK bright	CD25	0.921853631	0.98066255
Mixed.25	Mixed	CD123 (IL3RA)	0.911216335	0.98066255
Classical Monocytes.24	Classical Monocytes	CD13	0.926488308	0.98066255
CD16+ Monocytes.25	CD16+ Monocytes	CD20	0.97095686	0.988233672
Basophils.25	Basophils	CD25	0.975000692	0.988830489
Unconventional T cells.25	Unconventional T cells	CD19	0.984761736	0.995200906
CD8.25	CD8	CD13	0.990728814	0.997705778
pDCs.25	pDCs	CD197 (CCR7)	0.994672689	0.998162769
Classical Monocytes.25	Classical Monocytes	CD11c	0.999645363	0.999645363
