# Supplementary material for: Unveiling the power of high-dimensional cytometry data with cyCONDOR
Source: Nat Commun. 2024 Dec 19;15:10702. doi: 10.1038/s41467-024-55179-w (PMC11659560; doi:10.1038/s41467-024-55179-w)
Supplement: Supplementary file 25 — Source Data [file 41467_2024_55179_MOESM25_ESM.xlsx]

## Sheet: Fig5e
group	ID	B cells	Basophils	CD16+ Monocytes	CD4	CD8	Classical Monocytes	Mixed	NK bright	Nk dim	pDCs	Unconventional T cells
pat	ID10	1.11	0.13	3.42	15.99	32.66	31.84	0.07	3.17	6.41	0.24	4.96
ctrl	ID3	3.54	0.8	3.5	36.54	17.79	23.38	0.48	4.64	8.25	0.8	0.28
ctrl	ID5	4.93	0.35	2.19	32.34	22.7	23.72	2.48	5.12	5.17	0.66	0.34
pat	ID6	2.12178	0.265223	5.45917	14.3773	27.3953	23.2291	0.994585	7.37098	13.7253	0.331528	4.7298
ctrl	ID7	1.71	0.59	1.43	40.48	13.5	21.51	0.1	5.15	14.9	0.55	0.08
pat	ID8	0.86	0.25	2.55	27.58	28.59	30.08	0.31	2.47	0.79	0.54	5.98

## Sheet: Fig7e
Permutation	metric	value
1	SENS	1
2	SENS	1
3	SENS	1
4	SENS	1
5	SENS	1
6	SENS	1
7	SENS	0.818182
8	SENS	1
9	SENS	0.833333
10	SENS	1
11	SENS	0.9
12	SENS	1
13	SENS	1
14	SENS	1
15	SENS	0.916667
16	SENS	1
17	SENS	1
18	SENS	0.875
19	SENS	1
20	SENS	0.923077
21	SENS	1
22	SENS	0.857143
23	SENS	1
24	SENS	1
25	SENS	1
26	SENS	1
27	SENS	1
28	SENS	1
29	SENS	1
30	SENS	1
31	SENS	1
32	SENS	1
33	SENS	0.818182
34	SENS	1
35	SENS	1
36	SENS	1
37	SENS	0.8
38	SENS	1
39	SENS	0.875
40	SENS	1
41	SENS	1
42	SENS	0.909091
43	SENS	1
44	SENS	1
45	SENS	0.875
46	SENS	1
47	SENS	1
48	SENS	1
49	SENS	1
50	SENS	0.888889
51	SENS	1
52	SENS	1
53	SENS	0.909091
54	SENS	1
55	SENS	1
56	SENS	0.75
57	SENS	1
58	SENS	0.875
59	SENS	1
60	SENS	0.888889
61	SENS	1
62	SENS	1
63	SENS	1
64	SENS	0.857143
65	SENS	1
66	SENS	1
67	SENS	0.888889
68	SENS	0.909091
69	SENS	1
70	SENS	1
71	SENS	0.888889
72	SENS	1
73	SENS	0.833333
74	SENS	1
75	SENS	0.8
76	SENS	1
77	SENS	1
78	SENS	1
79	SENS	1
80	SENS	1
81	SENS	0.875
82	SENS	1
83	SENS	1
84	SENS	1
85	SENS	1
86	SENS	1
87	SENS	0.818182
88	SENS	1
89	SENS	0.8
90	SENS	1
91	SENS	1
92	SENS	1
93	SENS	0.8
94	SENS	1
95	SENS	0.833333
96	SENS	0.833333
97	SENS	1
98	SENS	1
99	SENS	0.9
100	SENS	1
1	SPEC	0.969231
2	SPEC	0.984375
3	SPEC	0.854839
4	SPEC	0.95082
5	SPEC	0.983871
6	SPEC	0.969231
7	SPEC	0.983607
8	SPEC	0.954545
9	SPEC	0.984848
10	SPEC	0.925373
11	SPEC	1
12	SPEC	0.923077
13	SPEC	0.971014
14	SPEC	0.970149
15	SPEC	0.933333
16	SPEC	0.984848
17	SPEC	0.954545
18	SPEC	1
19	SPEC	0.920635
20	SPEC	0.983051
21	SPEC	1
22	SPEC	1
23	SPEC	0.890625
24	SPEC	0.985075
25	SPEC	0.970149
26	SPEC	1
27	SPEC	0.970588
28	SPEC	0.984127
29	SPEC	1
30	SPEC	0.953125
31	SPEC	0.953846
32	SPEC	1
33	SPEC	0.983607
34	SPEC	0.96875
35	SPEC	0.95082
36	SPEC	1
37	SPEC	0.983871
38	SPEC	0.949153
39	SPEC	0.96875
40	SPEC	0.953125
41	SPEC	0.948276
42	SPEC	0.967213
43	SPEC	1
44	SPEC	0.9375
45	SPEC	0.953125
46	SPEC	0.953846
47	SPEC	0.971014
48	SPEC	0.983333
49	SPEC	1
50	SPEC	1
51	SPEC	0.984375
52	SPEC	0.969231
53	SPEC	0.967213
54	SPEC	0.953125
55	SPEC	1
56	SPEC	1
57	SPEC	0.921875
58	SPEC	0.96875
59	SPEC	0.970149
60	SPEC	0.952381
61	SPEC	0.955224
62	SPEC	0.953846
63	SPEC	0.983607
64	SPEC	0.953846
65	SPEC	0.966667
66	SPEC	0.983871
67	SPEC	0.984127
68	SPEC	1
69	SPEC	0.920635
70	SPEC	0.983607
71	SPEC	0.984127
72	SPEC	0.983607
73	SPEC	0.954545
74	SPEC	0.966667
75	SPEC	0.940299
76	SPEC	0.95082
77	SPEC	0.933333
78	SPEC	0.983871
79	SPEC	0.983607
80	SPEC	0.984615
81	SPEC	0.953125
82	SPEC	0.953125
83	SPEC	0.9375
84	SPEC	0.924242
85	SPEC	0.955224
86	SPEC	0.967213
87	SPEC	0.983607
88	SPEC	0.984615
89	SPEC	0.955224
90	SPEC	0.954545
91	SPEC	0.955882
92	SPEC	0.968254
93	SPEC	0.985075
94	SPEC	0.984848
95	SPEC	0.924242
96	SPEC	1
97	SPEC	0.985294
98	SPEC	0.935484
99	SPEC	0.935484
100	SPEC	0.948276
1	ACC	0.972222
2	ACC	0.986111
3	ACC	0.875
4	ACC	0.958333
5	ACC	0.986111
6	ACC	0.972222
7	ACC	0.958333
8	ACC	0.958333
9	ACC	0.972222
10	ACC	0.930556
11	ACC	0.986111
12	ACC	0.930556
13	ACC	0.972222
14	ACC	0.972222
15	ACC	0.930556
16	ACC	0.986111
17	ACC	0.958333
18	ACC	0.986111
19	ACC	0.930556
20	ACC	0.972222
21	ACC	1
22	ACC	0.986111
23	ACC	0.902778
24	ACC	0.986111
25	ACC	0.972222
26	ACC	1
27	ACC	0.972222
28	ACC	0.986111
29	ACC	1
30	ACC	0.958333
31	ACC	0.958333
32	ACC	1
33	ACC	0.958333
34	ACC	0.972222
35	ACC	0.958333
36	ACC	1
37	ACC	0.958333
38	ACC	0.958333
39	ACC	0.958333
40	ACC	0.958333
41	ACC	0.958333
42	ACC	0.958333
43	ACC	1
44	ACC	0.944444
45	ACC	0.944444
46	ACC	0.958333
47	ACC	0.972222
48	ACC	0.986111
49	ACC	1
50	ACC	0.986111
51	ACC	0.986111
52	ACC	0.972222
53	ACC	0.958333
54	ACC	0.958333
55	ACC	1
56	ACC	0.972222
57	ACC	0.930556
58	ACC	0.958333
59	ACC	0.972222
60	ACC	0.944444
61	ACC	0.958333
62	ACC	0.958333
63	ACC	0.986111
64	ACC	0.944444
65	ACC	0.972222
66	ACC	0.986111
67	ACC	0.972222
68	ACC	0.986111
69	ACC	0.930556
70	ACC	0.986111
71	ACC	0.972222
72	ACC	0.986111
73	ACC	0.944444
74	ACC	0.972222
75	ACC	0.930556
76	ACC	0.958333
77	ACC	0.944444
78	ACC	0.986111
79	ACC	0.986111
80	ACC	0.986111
81	ACC	0.944444
82	ACC	0.958333
83	ACC	0.944444
84	ACC	0.930556
85	ACC	0.958333
86	ACC	0.972222
87	ACC	0.958333
88	ACC	0.986111
89	ACC	0.944444
90	ACC	0.958333
91	ACC	0.958333
92	ACC	0.972222
93	ACC	0.972222
94	ACC	0.986111
95	ACC	0.916667
96	ACC	0.972222
97	ACC	0.986111
98	ACC	0.944444
99	ACC	0.930556
100	ACC	0.958333

## Sheet: FigS1b
time	cell_count
8.459	100
6.565	100
6.802	100
6.951	100
7.062	100
7.1	100
6.974	100
6.815	100
6.709	100
6.823	100
7.838	1000
7.82	1000
7.599	1000
7.809	1000
7.651	1000
7.743	1000
7.737	1000
7.66	1000
7.731	1000
7.697	1000
18.126	10000
17.783	10000
17.745	10000
17.946	10000
17.696	10000
17.76	10000
17.857	10000
17.763	10000
17.671	10000
17.657	10000
114.624	100000
111.361	100000
110.637	100000
110.575	100000
114.633	100000
109.773	100000
109.226	100000
112.046	100000
110.384	100000
109.957	100000
1576.36	1000000
1566.45	1000000
1588.21	1000000
1622.46	1000000
1594.77	1000000
1616.6	1000000
1603.43	1000000
1598.89	1000000
1598.46	1000000
1616.09	1000000

## Sheet: FigS1c
	cyCONDOR vs. CATALYST				cyCONDOR vs. SPECTRE
	time	cell_count	workflow		time	cell_count	workflow
	7.017	100	cyCONDOR		18.768	100	cyCONDOR
	7.432	100	cyCONDOR		13.803	100	cyCONDOR
	6.718	100	cyCONDOR		11.233	100	cyCONDOR
	6.459	100	cyCONDOR		9.341	100	cyCONDOR
	6.419	100	cyCONDOR		9.175	100	cyCONDOR
	6.395	100	cyCONDOR		9.219	100	cyCONDOR
	7.269	100	cyCONDOR		9.23	100	cyCONDOR
	6.346	100	cyCONDOR		9.278	100	cyCONDOR
	6.355	100	cyCONDOR		9.204	100	cyCONDOR
	6.353	100	cyCONDOR		9.134	100	cyCONDOR
	7.13	1000	cyCONDOR		10.303	1000	cyCONDOR
	7.093	1000	cyCONDOR		10.172	1000	cyCONDOR
	7.026	1000	cyCONDOR		10.025	1000	cyCONDOR
	6.96	1000	cyCONDOR		10.074	1000	cyCONDOR
	7.018	1000	cyCONDOR		10.167	1000	cyCONDOR
	7.047	1000	cyCONDOR		10.057	1000	cyCONDOR
	14.528	1000	cyCONDOR		10.15	1000	cyCONDOR
	9.092	1000	cyCONDOR		10.094	1000	cyCONDOR
	7.224	1000	cyCONDOR		10.099	1000	cyCONDOR
	7.583	1000	cyCONDOR		10.078	1000	cyCONDOR
	15.257	10000	cyCONDOR		21.023	10000	cyCONDOR
	16.582	10000	cyCONDOR		20.423	10000	cyCONDOR
	14.648	10000	cyCONDOR		20.41	10000	cyCONDOR
	15.644	10000	cyCONDOR		20.4	10000	cyCONDOR
	15.475	10000	cyCONDOR		20.422	10000	cyCONDOR
	15.511	10000	cyCONDOR		20.503	10000	cyCONDOR
	18.445	10000	cyCONDOR		20.563	10000	cyCONDOR
	20.801	10000	cyCONDOR		20.354	10000	cyCONDOR
	19.819	10000	cyCONDOR		23.404	10000	cyCONDOR
	15.65	10000	cyCONDOR		22.38	10000	cyCONDOR
	62.526	100000	cyCONDOR		117.844	100000	cyCONDOR
	66.089	100000	cyCONDOR		121.285	100000	cyCONDOR
	67.769	100000	cyCONDOR		112.395	100000	cyCONDOR
	64.785	100000	cyCONDOR		150.307	100000	cyCONDOR
	61.838	100000	cyCONDOR		116.411	100000	cyCONDOR
	62	100000	cyCONDOR		108.973	100000	cyCONDOR
	72.851	100000	cyCONDOR		130.479	100000	cyCONDOR
	69.837	100000	cyCONDOR		152.726	100000	cyCONDOR
	64.64	100000	cyCONDOR		129.047	100000	cyCONDOR
	69.719	100000	cyCONDOR		109.061	100000	cyCONDOR
	1084.55	1000000	cyCONDOR		1830.2	1000000	cyCONDOR
	1049.79	1000000	cyCONDOR		1804.51	1000000	cyCONDOR
	1024.9	1000000	cyCONDOR		2328.41	1000000	cyCONDOR
	1111.36	1000000	cyCONDOR		1913.95	1000000	cyCONDOR
	1104.62	1000000	cyCONDOR		2120.41	1000000	cyCONDOR
	1091.13	1000000	cyCONDOR		1866.33	1000000	cyCONDOR
	1132.39	1000000	cyCONDOR		1762.12	1000000	cyCONDOR
	1103.16	1000000	cyCONDOR		1821.36	1000000	cyCONDOR
	1055.47	1000000	cyCONDOR		1883.12	1000000	cyCONDOR
	1050.4	1000000	cyCONDOR		2334.04	1000000	cyCONDOR
	13.439	100	CATALYST		8.579	100	SPECTRE
	11.633	100	CATALYST		6.508	100	SPECTRE
	11.526	100	CATALYST		5.925	100	SPECTRE
	11.511	100	CATALYST		5.692	100	SPECTRE
	11.319	100	CATALYST		5.86	100	SPECTRE
	11.514	100	CATALYST		5.984	100	SPECTRE
	11.313	100	CATALYST		6.008	100	SPECTRE
	11.305	100	CATALYST		5.579	100	SPECTRE
	11.514	100	CATALYST		5.714	100	SPECTRE
	11.498	100	CATALYST		5.85	100	SPECTRE
	13.315	1000	CATALYST		9.072	1000	SPECTRE
	12.591	1000	CATALYST		8.637	1000	SPECTRE
	13.088	1000	CATALYST		8.815	1000	SPECTRE
	13.086	1000	CATALYST		9.642	1000	SPECTRE
	13.45	1000	CATALYST		8.886	1000	SPECTRE
	12.433	1000	CATALYST		9.037	1000	SPECTRE
	12.303	1000	CATALYST		9.183	1000	SPECTRE
	13.247	1000	CATALYST		9.414	1000	SPECTRE
	13.181	1000	CATALYST		9.264	1000	SPECTRE
	12.295	1000	CATALYST		8.89	1000	SPECTRE
	21.406	10000	CATALYST		59.255	10000	SPECTRE
	19.536	10000	CATALYST		57.563	10000	SPECTRE
	19.474	10000	CATALYST		56.109	10000	SPECTRE
	18.391	10000	CATALYST		57.561	10000	SPECTRE
	19.408	10000	CATALYST		58.255	10000	SPECTRE
	18.244	10000	CATALYST		57.917	10000	SPECTRE
	19.211	10000	CATALYST		57.565	10000	SPECTRE
	18.441	10000	CATALYST		56.34	10000	SPECTRE
	17.86	10000	CATALYST		54.674	10000	SPECTRE
	18.005	10000	CATALYST		57.881	10000	SPECTRE
	79.121	100000	CATALYST		769.201	100000	SPECTRE
	85.054	100000	CATALYST		749.34	100000	SPECTRE
	86.72	100000	CATALYST		771.087	100000	SPECTRE
	74.055	100000	CATALYST		819.214	100000	SPECTRE
	80.396	100000	CATALYST		788.647	100000	SPECTRE
	80.299	100000	CATALYST		763.659	100000	SPECTRE
	77.237	100000	CATALYST		745.649	100000	SPECTRE
	76.137	100000	CATALYST		714.034	100000	SPECTRE
	73.478	100000	CATALYST		763.747	100000	SPECTRE
	82.376	100000	CATALYST		758.082	100000	SPECTRE
	904.008	1000000	CATALYST		11822.6	1000000	SPECTRE
	968.734	1000000	CATALYST		11982.8	1000000	SPECTRE
	1046.64	1000000	CATALYST		12714.7	1000000	SPECTRE
	1147.73	1000000	CATALYST		12722.9	1000000	SPECTRE
	1134.61	1000000	CATALYST		13441.8	1000000	SPECTRE
	1053.35	1000000	CATALYST		18810.5	1000000	SPECTRE
	996.306	1000000	CATALYST		20350.1	1000000	SPECTRE
	888.833	1000000	CATALYST		19112.8	1000000	SPECTRE
	945.1	1000000	CATALYST		14938.9	1000000	SPECTRE
	968.754	1000000	CATALYST		15639.8	1000000	SPECTRE

## Sheet: FigS7e
group	ID	1	2	3	4	5	6	7	8	9	10	11	12	13	14	15	16	17	18	19	20	21	22	23	24	25
pat	ID10	23.78	5.69	6.07	6.41	19.12	2.21	4.93	5.64	3.42	3.65	5.41	2.28	2.33	3.15	2.11	1.01	1.03	0.03	0.44	0.24	0.75	0.13	0.07	0.08	0.02
ctrl	ID3	15.72	9.93	10.08	8.25	1.4	1.08	0.2	18.37	3.5	5	5.24	3.6	1.12	4.46	0.02	3.24	3.52	0.08	1.34	0.8	1.57	0.8	0.48	0.02	0.18
ctrl	ID5	14.53	9.33	8.11	5.17	6.15	1.19	0.29	16.14	2.19	4.85	4.36	2.15	5.12	4.93	0.08	2.02	4.3	0.05	3.64	0.66	1.09	0.35	2.48	0.63	0.19
pat	ID6	11.1283	2.11073	7.81302	13.7253	11.6366	0.850923	2.70748	5.91226	5.45917	2.9064	9.66958	3.20477	2.3207	6.4427	0.35363	3.44789	1.97812	2.02232	1.58029	0.331528	2.06653	0.265223	0.994585	0.143662	0.928279
ctrl	ID7	12.66	14.75	2.83	14.9	0.68	1.29	0.07	15.72	1.43	8.75	7.14	4.65	5.09	5.06	0	1.26	1.71	0.01	0.42	0.55	0.25	0.59	0.1	0	0.09
pat	ID8	23.75	14.98	6.56	0.79	16.23	0.85	5.79	6.13	2.55	5.33	4.92	0.92	2.41	2.43	2.06	1.14	0.86	0.19	0.56	0.54	0.41	0.25	0.31	0	0.04

## Sheet: FigS8b
cluster	group_var	sample_var	variable	value
CD8	pat	ID10	CD94 (KLRD1)	2.22771
CD8	ctrl	ID3	CD94 (KLRD1)	1.66466
CD8	ctrl	ID5	CD94 (KLRD1)	1.86639
CD8	pat	ID6	CD94 (KLRD1)	2.17539
CD8	ctrl	ID7	CD94 (KLRD1)	1.61355
CD8	pat	ID8	CD94 (KLRD1)	2.21145
CD8	pat	ID10	CD57	3.28632
CD8	ctrl	ID3	CD57	0.897623
CD8	ctrl	ID5	CD57	0.985223
CD8	pat	ID6	CD57	2.39686
CD8	ctrl	ID7	CD57	0.762465
CD8	pat	ID8	CD57	3.27862
